# Supplementary material for: Wearable System Based on Ultra-Thin Parylene C Tattoo Electrodes for EEG Recording
Source: Sensors (Basel). 2023 Jan 9;23(2):766. doi: 10.3390/s23020766 (PMC9861766; doi:10.3390/s23020766)
Supplement: Supplementary file 1 [file sensors-23-00766-s001.zip]

Archive with 1 entries (1 files):
- sensors-2115293-supplementary.pdf
